# Supplementary material for: DNA barcoding of odonates from the Upper Plata basin: Database creation and genetic diversity estimation
Source: PLoS One. 2017 Aug 1;12(8):e0182283. doi: 10.1371/journal.pone.0182283 (PMC5538745; doi:10.1371/journal.pone.0182283)
Supplement: S1 Table — (XLSX) [file pone.0182283.s002.xlsx]

## Sheet: Table S1
S1 Table. Metadata for each of the specimens used for the present study.
Sample ID	Phylum	Class	Order	Infraorder	Family	Subfamily	Genus	Species	Subspecies	Identifier	Sex	Life Stage	Process ID	Sample ID	Field ID	BIN	GenBank nos.	COI-5P Seq. Length	Depository institution	Museum deposit number	Collectors	Country	State	Municipality	Sector	Exact Site	Latitude	Longitude
BNBTO-0001	Arthropoda	Insecta	Odonata	Zygoptera	Calopterygidae	Calopteryginae	Mnesarete	Mnesarete pudica		Marciel Elio Rodrigues Rodrigues	Female	Adult	BNBTO001-11	BNBTO-0001	BNBTO-0001	BOLD:AAY6022	KY947357	658bp	Universidade Federal de Mato Grosso do Sul	BNBTO001	Marciel Elio Rodrigues	Brazil	Mato Grosso do Sul	Dourados		Corrego Azulao	-22.2	-55.18
BNBTO-0002	Arthropoda	Insecta	Odonata	Zygoptera	Calopterygidae	Calopteryginae	Mnesarete	Mnesarete pudica		Marciel Elio Rodrigues Rodrigues	Male	Adult	BNBTO002-11	BNBTO-0002	BNBTO-0002	BOLD:AAY6022	KY947358	658bp	Universidade Federal de Mato Grosso do Sul	BNBTO002	Marciel Elio Rodrigues	Brazil	Mato Grosso do Sul	Dourados		Corrego Azulao	-22.2	-55.18
BNBTO-0003	Arthropoda	Insecta	Odonata	Zygoptera	Calopterygidae	Calopteryginae	Mnesarete	Mnesarete pudica		Marciel Elio Rodrigues Rodrigues	Male	Adult	BNBTO003-11	BNBTO-0003	BNBTO-0003	BOLD:AAY6022	KY947359	658bp	Universidade Federal de Mato Grosso do Sul	BNBTO003	Marciel Elio Rodrigues	Brazil	Mato Grosso do Sul	Dourados		Corrego Azulao	-22.2	-55.18
BNBTO-0007	Arthropoda	Insecta	Odonata	Anisoptera	Libellulidae	Brachydiplacinae	Micrathyria	Micrathyria stawiarskii		Marciel Elio Rodrigues Rodrigues	Male	Adult	BNBTO007-11	BNBTO-0007	BNBTO-0007	BOLD:AAY5779	KY947360	658bp	Universidade Federal de Mato Grosso do Sul	BNBTO007	Marciel Elio Rodrigues	Brazil	Mato Grosso do Sul	Bodoquena	Fazenda California	Corrego Ouro Verde	-20.7172	-56.8529
BNBTO-0008	Arthropoda	Insecta	Odonata	Anisoptera	Libellulidae	Sympetrinae	Erythemis	Erythemis vesiculosa		Marciel Elio Rodrigues Rodrigues	Female	Adult	BNBTO008-11	BNBTO-0008	BNBTO-0008	BOLD:AAY5962	KY947361	658bp	Universidade Federal de Mato Grosso do Sul	BNBTO008	Marciel Elio Rodrigues	Brazil	Mato Grosso do Sul	Alto Caracol		Rio Espinilho	-21.6255	-56.9381
BNBTO-0009	Arthropoda	Insecta	Odonata	Anisoptera	Libellulidae	Trithemistinae	Dythemis	Dythemis multipunctata		Marciel Elio Rodrigues Rodrigues	Female	Adult	BNBTO009-11	BNBTO-0009	BNBTO-0009	BOLD:AAY5938	KY947362	658bp	Universidade Federal de Mato Grosso do Sul	BNBTO009	Marciel Elio Rodrigues	Brazil	Mato Grosso do Sul	Bodoquena	Fazenda California	Corrego Nascente da Gruta	-20.7267	-56.8509
BNBTO-0010	Arthropoda	Insecta	Odonata	Anisoptera	Libellulidae	Trithemistinae	Dythemis	Dythemis multipunctata		Marciel Elio Rodrigues Rodrigues	Female	Adult	BNBTO010-11	BNBTO-0010	BNBTO-0010	BOLD:AAY5938	KY947363	658bp	Universidade Federal de Mato Grosso do Sul	BNBTO010	Marciel Elio Rodrigues	Brazil	Mato Grosso do Sul	Alto Caracol		Corrego das Pedras	-21.6933	-56.9445
BNBTO-0011	Arthropoda	Insecta	Odonata	Anisoptera	Libellulidae	Trithemistinae	Dythemis	Dythemis multipunctata		Marciel Elio Rodrigues Rodrigues	Male	Adult	BNBTO011-11	BNBTO-0011	BNBTO-0011	BOLD:AAY5938	KY947364	658bp	Universidade Federal de Mato Grosso do Sul	BNBTO011	Marciel Elio Rodrigues	Brazil	Mato Grosso do Sul	Bela Vista		Rio Margarida	-21.6799	-56.7624
BNBTO-0012	Arthropoda	Insecta	Odonata	Anisoptera	Libellulidae	Trithemistinae	Dythemis	Dythemis multipunctata		Marciel Elio Rodrigues Rodrigues	Male	Adult	BNBTO012-11	BNBTO-0012	BNBTO-0012	BOLD:AAY5938	KY947365	658bp	Universidade Federal de Mato Grosso do Sul	BNBTO012	Marciel Elio Rodrigues	Brazil	Mato Grosso do Sul	Bela Vista		Rio Margarida	-21.6799	-56.7624
BNBTO-0013	Arthropoda	Insecta	Odonata	Anisoptera	Libellulidae	Trithemistinae	Dythemis	Dythemis multipunctata		Marciel Elio Rodrigues Rodrigues	Male	Adult	BNBTO013-11	BNBTO-0013	BNBTO-0013	BOLD:AAY5938	KY947366	658bp	Universidade Federal de Mato Grosso do Sul	BNBTO013	Marciel Elio Rodrigues	Brazil	Mato Grosso do Sul	Alto Caracol		Corrego das Pedras	-21.6933	-56.9445
BNBTO-0014	Arthropoda	Insecta	Odonata	Anisoptera	Libellulidae	Trameinae	Miathyria	Miathyria marcella		Marciel Elio Rodrigues Rodrigues	Male	Adult	BNBTO014-11	BNBTO-0014	BNBTO-0014	BOLD:AAE3343	KY947367	658bp	Universidade Federal de Mato Grosso do Sul	BNBTO014	Marciel Elio Rodrigues	Brazil	Mato Grosso do Sul	Alto Caracol		Corrego Sujo	-21.6554	-56.9704
BNBTO-0015	Arthropoda	Insecta	Odonata	Anisoptera	Libellulidae	Trameinae	Miathyria	Miathyria marcella		Marciel Elio Rodrigues Rodrigues	Male	Adult	BNBTO015-11	BNBTO-0015	BNBTO-0015	BOLD:AAE3343	KY947368	658bp	Universidade Federal de Mato Grosso do Sul	BNBTO015	Marciel Elio Rodrigues	Brazil	Mato Grosso do Sul	Alto Caracol		Corrego Sujo	-21.6554	-56.9704
BNBTO-0016	Arthropoda	Insecta	Odonata	Anisoptera	Libellulidae	Trameinae	Miathyria	Miathyria marcella		Marciel Elio Rodrigues Rodrigues	Female	Adult	BNBTO016-11	BNBTO-0016	BNBTO-0016	BOLD:AAE3343	KY947369	658bp	Universidade Federal de Mato Grosso do Sul	BNBTO016	Marciel Elio Rodrigues	Brazil	Mato Grosso do Sul	Alto Caracol		Corrego Sujo	-21.6554	-56.9704
BNBTO-0017	Arthropoda	Insecta	Odonata	Anisoptera	Libellulidae	Trameinae	Miathyria	Miathyria marcella		Marciel Elio Rodrigues Rodrigues	Female	Adult	BNBTO017-11	BNBTO-0017	BNBTO-0017	BOLD:AAE3343	KY947370	646bp	Universidade Federal de Mato Grosso do Sul	BNBTO017	Marciel Elio Rodrigues	Brazil	Mato Grosso do Sul	Bodoquena	Fazenda California	Corrego Ouro Verde	-20.7172	-56.8529
BNBTO-0019	Arthropoda	Insecta	Odonata	Anisoptera	Libellulidae	Sympetrinae	Erythrodiplax	Erythrodiplax fusca		Marciel Elio Rodrigues Rodrigues	Female	Adult	BNBTO019-11	BNBTO-0019	BNBTO-0019	BOLD:AAY5966	KY947371	658bp	Universidade Federal de Mato Grosso do Sul	BNBTO019	Marciel Elio Rodrigues	Brazil	Mato Grosso do Sul	Alto Caracol		Rio Perdido	-21.6413	-56.9614
BNBTO-0020	Arthropoda	Insecta	Odonata	Anisoptera	Libellulidae	Sympetrinae	Erythrodiplax	Erythrodiplax fusca		Marciel Elio Rodrigues Rodrigues	Female	Adult	BNBTO020-11	BNBTO-0020	BNBTO-0020	BOLD:AAY5966	KY947372	658bp	Universidade Federal de Mato Grosso do Sul	BNBTO020	Marciel Elio Rodrigues	Brazil	Mato Grosso do Sul	Alto Caracol		Corrego Coqueiro	-21.6941	-56.9495
BNBTO-0021	Arthropoda	Insecta	Odonata	Anisoptera	Libellulidae	Sympetrinae	Erythrodiplax	Erythrodiplax fusca		Marciel Elio Rodrigues Rodrigues	Female	Adult	BNBTO021-11	BNBTO-0021	BNBTO-0021	BOLD:AAY5966	KY947373	658bp	Universidade Federal de Mato Grosso do Sul	BNBTO021	Marciel Elio Rodrigues	Brazil	Mato Grosso do Sul	Bodoquena	Fazenda California	Corrego Nascente da Gruta	-20.7267	-56.8509
BNBTO-0022	Arthropoda	Insecta	Odonata	Anisoptera	Libellulidae	Sympetrinae	Erythrodiplax	Erythrodiplax fusca		Marciel Elio Rodrigues Rodrigues	Male	Adult	BNBTO022-11	BNBTO-0022	BNBTO-0022	BOLD:AAY5966	KY947374	658bp	Universidade Federal de Mato Grosso do Sul	BNBTO022	Marciel Elio Rodrigues	Brazil	Mato Grosso do Sul	Bodoquena	Fazenda California	Corrego Nascente da Gruta	-20.7267	-56.8509
BNBTO-0023	Arthropoda	Insecta	Odonata	Anisoptera	Libellulidae	Sympetrinae	Erythrodiplax	Erythrodiplax fusca		Marciel Elio Rodrigues Rodrigues	Male	Adult	BNBTO023-11	BNBTO-0023	BNBTO-0023	BOLD:AAY5966	KY947375	658bp	Universidade Federal de Mato Grosso do Sul	BNBTO023	Marciel Elio Rodrigues	Brazil	Mato Grosso do Sul	Alto Caracol		Corrego Sacuri	-21.6352	-56.9338
BNBTO-0024	Arthropoda	Insecta	Odonata	Anisoptera	Libellulidae	Sympetrinae	Erythrodiplax	Erythrodiplax fusca		Marciel Elio Rodrigues Rodrigues	Male	Adult	BNBTO024-11	BNBTO-0024	BNBTO-0024	BOLD:AAY5966	KY947376	658bp	Universidade Federal de Mato Grosso do Sul	BNBTO024	Marciel Elio Rodrigues	Brazil	Mato Grosso do Sul	Alto Caracol	Fazenda Italia	Corrego da Volta	-21.6577	-56.9676
BNBTO-0025	Arthropoda	Insecta	Odonata	Anisoptera	Libellulidae	Sympetrinae	Erythrodiplax	Erythrodiplax umbrata		Marciel Elio Rodrigues Rodrigues	Male	Adult	BNBTO025-11	BNBTO-0025	BNBTO-0025	BOLD:AAG7268	KY947377	658bp	Universidade Federal de Mato Grosso do Sul	BNBTO025	Marciel Elio Rodrigues	Brazil	Mato Grosso do Sul	Alto Caracol		Corrego Sacuri	-21.6352	-56.9338
BNBTO-0026	Arthropoda	Insecta	Odonata	Anisoptera	Libellulidae	Sympetrinae	Erythrodiplax	Erythrodiplax umbrata		Marciel Elio Rodrigues Rodrigues	Male	Adult	BNBTO026-11	BNBTO-0026	BNBTO-0026	BOLD:AAG7268	KY947378	658bp	Universidade Federal de Mato Grosso do Sul	BNBTO026	Marciel Elio Rodrigues	Brazil	Mato Grosso do Sul	Alto Caracol		Rio Espinilho	-21.6255	-56.9381
BNBTO-0027	Arthropoda	Insecta	Odonata	Anisoptera	Libellulidae	Sympetrinae	Erythrodiplax	Erythrodiplax umbrata		Marciel Elio Rodrigues Rodrigues	Male	Adult	BNBTO027-11	BNBTO-0027	BNBTO-0027	BOLD:AAG7268	KY947379	658bp	Universidade Federal de Mato Grosso do Sul	BNBTO027	Marciel Elio Rodrigues	Brazil	Mato Grosso do Sul	Alto Caracol		Rio Espinilho	-21.6255	-56.9381
BNBTO-0028	Arthropoda	Insecta	Odonata	Anisoptera	Libellulidae	Sympetrinae	Erythrodiplax	Erythrodiplax umbrata		Marciel Elio Rodrigues Rodrigues	Male	Adult	BNBTO028-11	BNBTO-0028	BNBTO-0028	BOLD:AAG7268	KY947380	658bp	Universidade Federal de Mato Grosso do Sul	BNBTO028	Marciel Elio Rodrigues	Brazil	Mato Grosso do Sul	Alto Caracol		Corrego Sacuri	-21.6352	-56.9338
BNBTO-0029	Arthropoda	Insecta	Odonata	Anisoptera	Libellulidae	Sympetrinae	Erythrodiplax	Erythrodiplax umbrata		Marciel Elio Rodrigues Rodrigues	Male	Adult	BNBTO029-11	BNBTO-0029	BNBTO-0029	BOLD:AAG7268	KY947381	658bp	Universidade Federal de Mato Grosso do Sul	BNBTO029	Marciel Elio Rodrigues	Brazil	Mato Grosso do Sul	Bodoquena	Fazenda California	Corrego Oco do Sapo	-20.7	-56.8608
BNBTO-0030	Arthropoda	Insecta	Odonata	Anisoptera	Libellulidae	Brachydiplacinae	Micrathyria	Micrathyria laevigata		Marciel Elio Rodrigues Rodrigues	Male	Adult	BNBTO030-11	BNBTO-0030	BNBTO-0030	BOLD:AAY5838	KY947382	658bp	Universidade Federal de Mato Grosso do Sul	BNBTO030	Marciel Elio Rodrigues	Brazil	Mato Grosso do Sul	Bodoquena	Fazenda California	Corrego da Casa	-20.7141	-56.8678
BNBTO-0031	Arthropoda	Insecta	Odonata	Anisoptera	Libellulidae	Trithemistinae	Macrothemis	Macrothemis imitans	Macrothemis imitans imitans	Marciel Elio Rodrigues Rodrigues	Male	Adult	BNBTO031-11	BNBTO-0031	BNBTO-0031	BOLD:AAY5839	KY947383	658bp	Universidade Federal de Mato Grosso do Sul	BNBTO031	Marciel Elio Rodrigues	Brazil	Mato Grosso do Sul	Alto Caracol		Corrego das Pedras	-21.6933	-56.9445
BNBTO-0032	Arthropoda	Insecta	Odonata	Anisoptera	Libellulidae	Trithemistinae	Macrothemis	Macrothemis imitans	Macrothemis imitans imitans	Marciel Elio Rodrigues Rodrigues	Female	Adult	BNBTO032-11	BNBTO-0032	BNBTO-0032	BOLD:AAY5839	KY947384	658bp	Universidade Federal de Mato Grosso do Sul	BNBTO032	Marciel Elio Rodrigues	Brazil	Mato Grosso do Sul	Alto Caracol		Corrego Sacuri	-21.6352	-56.9338
BNBTO-0034	Arthropoda	Insecta	Odonata	Anisoptera	Libellulidae	Libellulinae	Elasmothemis	Elasmothemis cannacrioides		Marciel Elio Rodrigues Rodrigues	Male	Adult	BNBTO034-11	BNBTO-0034	BNBTO-0034	BOLD:AAY7421	KY947385	658bp	Universidade Federal de Mato Grosso do Sul	BNBTO034	Marciel Elio Rodrigues	Brazil	Mato Grosso do Sul	Alto Caracol		Corrego da Laje	-21.6897	-56.9382
BNBTO-0037	Arthropoda	Insecta	Odonata	Anisoptera	Libellulidae	Libellulinae	Orthemis	Orthemis discolor		Marciel Elio Rodrigues Rodrigues	Female	Adult	BNBTO037-11	BNBTO-0037	BNBTO-0037	BOLD:AAY7422	KY947386	658bp	Universidade Federal de Mato Grosso do Sul	BNBTO037	Marciel Elio Rodrigues	Brazil	Mato Grosso do Sul	Alto Caracol		Corrego da Laje	-21.6897	-56.9382
BNBTO-0038	Arthropoda	Insecta	Odonata	Anisoptera	Libellulidae	Libellulinae	Orthemis	Orthemis discolor		Marciel Elio Rodrigues Rodrigues	Female	Adult	BNBTO038-11	BNBTO-0038	BNBTO-0038	BOLD:AAY7422	KY947387	658bp	Universidade Federal de Mato Grosso do Sul	BNBTO038	Marciel Elio Rodrigues	Brazil	Mato Grosso do Sul	Bodoquena	Fazenda California	Corrego da Casa	-20.7141	-56.8678
BNBTO-0041	Arthropoda	Insecta	Odonata	Anisoptera	Libellulidae	Sympetrinae	Erythrodiplax	Erythrodiplax fusca		Marciel Elio Rodrigues Rodrigues	Female	Adult	BNBTO041-11	BNBTO-0041	BNBTO-0041	BOLD:AAY5966	KY947388	658bp	Universidade Federal de Mato Grosso do Sul	BNBTO041	Marciel Elio Rodrigues	Brazil	Mato Grosso do Sul	Alto Caracol		Corrego Morro do Cateto	-21.678	-56.9546
BNBTO-0042	Arthropoda	Insecta	Odonata	Anisoptera	Libellulidae	Sympetrinae	Erythrodiplax	Erythrodiplax fusca		Marciel Elio Rodrigues Rodrigues	Female	Adult	BNBTO042-11	BNBTO-0042	BNBTO-0042	BOLD:AAY5966	KY947389	658bp	Universidade Federal de Mato Grosso do Sul	BNBTO042	Marciel Elio Rodrigues	Brazil	Mato Grosso do Sul	Alto Caracol		Corrego Sacuri	-21.6352	-56.9338
BNBTO-0043	Arthropoda	Insecta	Odonata	Anisoptera	Libellulidae	Sympetrinae	Erythrodiplax	Erythrodiplax fusca		Marciel Elio Rodrigues Rodrigues	Female	Adult	BNBTO043-11	BNBTO-0043	BNBTO-0043	BOLD:AAY5966	KY947390	658bp	Universidade Federal de Mato Grosso do Sul	BNBTO043	Marciel Elio Rodrigues	Brazil	Mato Grosso do Sul	Alto Caracol	Fazenda Italia	Corrego da Volta	-21.6577	-56.9676
BNBTO-0044	Arthropoda	Insecta	Odonata	Anisoptera	Libellulidae	Sympetrinae	Erythrodiplax	Erythrodiplax fusca		Marciel Elio Rodrigues Rodrigues	Female	Adult	BNBTO044-11	BNBTO-0044	BNBTO-0044	BOLD:AAY5966	KY947391	658bp	Universidade Federal de Mato Grosso do Sul	BNBTO044	Marciel Elio Rodrigues	Brazil	Mato Grosso do Sul	Alto Caracol		Corrego da Estrada	-21.6557	-56.9384
BNBTO-0045	Arthropoda	Insecta	Odonata	Anisoptera	Libellulidae	Sympetrinae	Erythrodiplax	Erythrodiplax fusca		Marciel Elio Rodrigues Rodrigues	Female	Adult	BNBTO045-11	BNBTO-0045	BNBTO-0045	BOLD:AAY5966	KY947392	658bp	Universidade Federal de Mato Grosso do Sul	BNBTO045	Marciel Elio Rodrigues	Brazil	Mato Grosso do Sul	Alto Caracol		Corrego Sacuri	-21.6352	-56.9338
BNBTO-0047	Arthropoda	Insecta	Odonata	Anisoptera	Libellulidae	Sympetrinae	Erythrodiplax	Erythrodiplax fusca		Marciel Elio Rodrigues Rodrigues	Female	Adult	BNBTO047-11	BNBTO-0047	BNBTO-0047	BOLD:AAY5966	KY947393	658bp	Universidade Federal de Mato Grosso do Sul	BNBTO047	Marciel Elio Rodrigues	Brazil	Mato Grosso do Sul	Alto Caracol		Corrego do Cachorro	-21.6494	-56.9508
BNBTO-0049	Arthropoda	Insecta	Odonata	Anisoptera	Libellulidae	Sympetrinae	Erythrodiplax	Erythrodiplax paraguayensis		Marciel Elio Rodrigues Rodrigues	Female	Adult	BNBTO049-11	BNBTO-0049	BNBTO-0049	BOLD:AAY5970	KY947394	658bp	Universidade Federal de Mato Grosso do Sul	BNBTO049	Marciel Elio Rodrigues	Brazil	Mato Grosso do Sul	Alto Caracol		Corrego Sacuri	-21.6352	-56.9338
BNBTO-0054	Arthropoda	Insecta	Odonata	Zygoptera	Coenagrionidae	Ischnurinae	Oxyagrion	Oxyagrion sulmatogrossense		Marciel Elio Rodrigues Rodrigues	Male	Adult	BNBTO054-11	BNBTO-0054	BNBTO-0054	BOLD:AAY7411	KY947395	658bp	Universidade Federal de Mato Grosso do Sul	BNBTO054	Marciel Elio Rodrigues	Brazil	Mato Grosso do Sul	Alto Caracol		Corrego Morro do Cateto	-21.678	-56.9546
BNBTO-0055	Arthropoda	Insecta	Odonata	Zygoptera	Coenagrionidae	Ischnurinae	Oxyagrion	Oxyagrion sulmatogrossense		Marciel Elio Rodrigues Rodrigues	Male	Adult	BNBTO055-11	BNBTO-0055	BNBTO-0055	BOLD:AAY7411	KY947396	658bp	Universidade Federal de Mato Grosso do Sul	BNBTO055	Marciel Elio Rodrigues	Brazil	Mato Grosso do Sul	Alto Caracol		Corrego da Laje	-21.6897	-56.9382
BNBTO-0056	Arthropoda	Insecta	Odonata	Zygoptera	Coenagrionidae	Ischnurinae	Oxyagrion	Oxyagrion sulmatogrossense		Marciel Elio Rodrigues Rodrigues	Male	Adult	BNBTO056-11	BNBTO-0056	BNBTO-0056	BOLD:AAY7411	KY947397	658bp	Universidade Federal de Mato Grosso do Sul	BNBTO056	Marciel Elio Rodrigues	Brazil	Mato Grosso do Sul	Alto Caracol		Corrego Morro do Cateto	-21.678	-56.9546
BNBTO-0057	Arthropoda	Insecta	Odonata	Zygoptera	Coenagrionidae	Ischnurinae	Oxyagrion	Oxyagrion sulmatogrossense		Marciel Elio Rodrigues Rodrigues	Male	Adult	BNBTO057-11	BNBTO-0057	BNBTO-0057	BOLD:AAY7411	KY947398	658bp	Universidade Federal de Mato Grosso do Sul	BNBTO057	Marciel Elio Rodrigues	Brazil	Mato Grosso do Sul	Alto Caracol		Rio Divisa	-21.7125	-56.8377
BNBTO-0058	Arthropoda	Insecta	Odonata	Zygoptera	Coenagrionidae	Ischnurinae	Oxyagrion	Oxyagrion sulmatogrossense		Marciel Elio Rodrigues Rodrigues	Male	Adult	BNBTO058-11	BNBTO-0058	BNBTO-0058	BOLD:AAY7411	KY947399	658bp	Universidade Federal de Mato Grosso do Sul	BNBTO058	Marciel Elio Rodrigues	Brazil	Mato Grosso do Sul	Alto Caracol		Corrego Morro do Cateto	-21.678	-56.9546
BNBTO-0059	Arthropoda	Insecta	Odonata	Zygoptera	Calopterygidae	Hetaerininae	Hetaerina	Hetaerina rosea		Marciel Elio Rodrigues Rodrigues	Male	Adult	BNBTO059-11	BNBTO-0059	BNBTO-0059	BOLD:AAY5702	KY947400	658bp	Universidade Federal de Mato Grosso do Sul	BNBTO059	Marciel Elio Rodrigues	Brazil	Mato Grosso do Sul	Alto Caracol		Corrego do Cachorro	-21.6494	-56.9508
BNBTO-0060	Arthropoda	Insecta	Odonata	Zygoptera	Calopterygidae	Hetaerininae	Hetaerina	Hetaerina rosea		Marciel Elio Rodrigues Rodrigues	Male	Adult	BNBTO060-11	BNBTO-0060	BNBTO-0060	BOLD:AAY5702	KY947401	658bp	Universidade Federal de Mato Grosso do Sul	BNBTO060	Marciel Elio Rodrigues	Brazil	Mato Grosso do Sul	Alto Caracol		Corrego Sujo	-21.6554	-56.9704
BNBTO-0061	Arthropoda	Insecta	Odonata	Zygoptera	Calopterygidae	Hetaerininae	Hetaerina	Hetaerina rosea		Marciel Elio Rodrigues Rodrigues	Male	Adult	BNBTO061-11	BNBTO-0061	BNBTO-0061	BOLD:AAY5702	KY947402	658bp	Universidade Federal de Mato Grosso do Sul	BNBTO061	Marciel Elio Rodrigues	Brazil	Mato Grosso do Sul	Alto Caracol		Corrego Sujo	-21.6554	-56.9704
BNBTO-0062	Arthropoda	Insecta	Odonata	Zygoptera	Calopterygidae	Hetaerininae	Hetaerina	Hetaerina rosea		Marciel Elio Rodrigues Rodrigues	Male	Adult	BNBTO062-11	BNBTO-0062	BNBTO-0062	BOLD:AAY5702	KY947403	658bp	Universidade Federal de Mato Grosso do Sul	BNBTO062	Marciel Elio Rodrigues	Brazil	Mato Grosso do Sul	Bodoquena	Fazenda California	Corrego Oco do Sapo	-20.7	-56.8608
BNBTO-0063	Arthropoda	Insecta	Odonata	Zygoptera	Calopterygidae	Hetaerininae	Hetaerina	Hetaerina rosea		Marciel Elio Rodrigues Rodrigues	Male	Adult	BNBTO063-11	BNBTO-0063	BNBTO-0063	BOLD:AAY5702	KY947404	658bp	Universidade Federal de Mato Grosso do Sul	BNBTO063	Marciel Elio Rodrigues	Brazil	Mato Grosso do Sul	Bela Vista		Corrego Feio	-21.6805	-56.7643
BNBTO-0064	Arthropoda	Insecta	Odonata	Zygoptera	Calopterygidae	Hetaerininae	Hetaerina	Hetaerina rosea		Marciel Elio Rodrigues Rodrigues	Female	Adult	BNBTO064-11	BNBTO-0064	BNBTO-0064	BOLD:AAY5702	KY947405	658bp	Universidade Federal de Mato Grosso do Sul	BNBTO064	Marciel Elio Rodrigues	Brazil	Mato Grosso do Sul	Alto Caracol		Corrego do Cachorro	-21.6494	-56.9508
BNBTO-0065	Arthropoda	Insecta	Odonata	Zygoptera	Calopterygidae	Hetaerininae	Hetaerina	Hetaerina rosea		Marciel Elio Rodrigues Rodrigues	Female	Adult	BNBTO065-11	BNBTO-0065	BNBTO-0065	BOLD:AAY5702	KY947406	658bp	Universidade Federal de Mato Grosso do Sul	BNBTO065	Marciel Elio Rodrigues	Brazil	Mato Grosso do Sul	Alto Caracol		Corrego da Estrada	-21.6557	-56.9384
BNBTO-0066	Arthropoda	Insecta	Odonata	Zygoptera	Calopterygidae	Hetaerininae	Hetaerina	Hetaerina rosea		Marciel Elio Rodrigues Rodrigues	Female	Adult	BNBTO066-11	BNBTO-0066	BNBTO-0066	BOLD:AAY5702	KY947407	658bp	Universidade Federal de Mato Grosso do Sul	BNBTO066	Marciel Elio Rodrigues	Brazil	Mato Grosso do Sul	Alto Caracol		Corrego Sujo	-21.6554	-56.9704
BNBTO-0067	Arthropoda	Insecta	Odonata	Zygoptera	Calopterygidae	Hetaerininae	Hetaerina	Hetaerina rosea		Marciel Elio Rodrigues Rodrigues	Female	Adult	BNBTO067-11	BNBTO-0067	BNBTO-0067	BOLD:AAY5702	KY947408	658bp	Universidade Federal de Mato Grosso do Sul	BNBTO067	Marciel Elio Rodrigues	Brazil	Mato Grosso do Sul	Bodoquena	Fazenda California	Corrego Nascente da Gruta	-20.7267	-56.8509
BNBTO-0068	Arthropoda	Insecta	Odonata	Zygoptera	Calopterygidae	Hetaerininae	Hetaerina	Hetaerina rosea		Marciel Elio Rodrigues Rodrigues	Female	Adult	BNBTO068-11	BNBTO-0068	BNBTO-0068	BOLD:AAY5702	KY947409	658bp	Universidade Federal de Mato Grosso do Sul	BNBTO068	Marciel Elio Rodrigues	Brazil	Mato Grosso do Sul	Alto Caracol		Corrego das Pedras	-21.6933	-56.9445
BNBTO-0069	Arthropoda	Insecta	Odonata	Zygoptera	Coenagrionidae	Ischnurinae	Homeoura	Homeoura nepos		Marciel Elio Rodrigues Rodrigues	Female	Adult	BNBTO069-11	BNBTO-0069	BNBTO-0069	BOLD:AAY5711	KY947410	658bp	Universidade Federal de Mato Grosso do Sul	BNBTO069	Marciel Elio Rodrigues	Brazil	Mato Grosso do Sul	Alto Caracol	Fazenda Italia	Corrego da Volta	-21.6577	-56.9676
BNBTO-0070	Arthropoda	Insecta	Odonata	Zygoptera	Coenagrionidae	Ischnurinae	Homeoura	Homeoura nepos		Marciel Elio Rodrigues Rodrigues	Male	Adult	BNBTO070-11	BNBTO-0070	BNBTO-0070	BOLD:AAY5711	KY947411	658bp	Universidade Federal de Mato Grosso do Sul	BNBTO070	Marciel Elio Rodrigues	Brazil	Mato Grosso do Sul	Alto Caracol		Corrego Sujo	-21.6554	-56.9704
BNBTO-0071	Arthropoda	Insecta	Odonata	Zygoptera	Coenagrionidae	Ischnurinae	Homeoura	Homeoura nepos		Marciel Elio Rodrigues Rodrigues	Female	Adult	BNBTO071-11	BNBTO-0071	BNBTO-0071	BOLD:AAY5711	KY947412	658bp	Universidade Federal de Mato Grosso do Sul	BNBTO071	Marciel Elio Rodrigues	Brazil	Mato Grosso do Sul	Alto Caracol	Fazenda Italia	Corrego da Volta	-21.6577	-56.9676
BNBTO-0073	Arthropoda	Insecta	Odonata	Zygoptera	Lestidae	Lestinae	Lestes	Lestes bipupillatus		Marciel Elio Rodrigues Rodrigues	Male	Adult	BNBTO073-11	BNBTO-0073	BNBTO-0073	BOLD:AAY5814	KY947413	651bp	Universidade Federal de Mato Grosso do Sul	BNBTO073	Marciel Elio Rodrigues	Brazil	Mato Grosso do Sul	Porto Murtinho		Corrego Pão de Açucar	-21.4572	-57.8989
BNBTO-0075	Arthropoda	Insecta	Odonata	Anisoptera	Libellulidae	Brachydiplacinae	Nephepeltia	Nephepeltia aequisetis		Marciel Elio Rodrigues Rodrigues	Female	Adult	BNBTO075-11	BNBTO-0075	BNBTO-0075	BOLD:AAY6185	KY947414	658bp	Universidade Federal de Mato Grosso do Sul	BNBTO075	Marciel Elio Rodrigues	Brazil	Mato Grosso do Sul	Porto Murtinho		Corrego Cristalino	-21.9535	-57.5991
BNBTO-0076	Arthropoda	Insecta	Odonata	Anisoptera	Libellulidae	Brachydiplacinae	Micrathyria	Micrathyria stawiarskii		Marciel Elio Rodrigues Rodrigues	Female	Adult	BNBTO076-11	BNBTO-0076	BNBTO-0076	BOLD:AAY5779	KY947415	658bp	Universidade Federal de Mato Grosso do Sul	BNBTO076	Marciel Elio Rodrigues	Brazil	Mato Grosso do Sul	Bodoquena	Fazenda California	Corrego Ouro Verde	-20.7172	-56.8529
BNBTO-0077	Arthropoda	Insecta	Odonata	Anisoptera	Libellulidae	Sympetrinae	Erythrodiplax	Erythrodiplax umbrata		Marciel Elio Rodrigues Rodrigues	Female	Adult	BNBTO077-11	BNBTO-0077	BNBTO-0077	BOLD:AAG7268	KY947416	658bp	Universidade Federal de Mato Grosso do Sul	BNBTO077	Marciel Elio Rodrigues	Brazil	Mato Grosso do Sul	Alto Caracol		Corrego Sujo	-21.6554	-56.9704
BNBTO-0078	Arthropoda	Insecta	Odonata	Anisoptera	Libellulidae	Sympetrinae	Erythrodiplax	Erythrodiplax umbrata		Marciel Elio Rodrigues Rodrigues	Female	Adult	BNBTO078-11	BNBTO-0078	BNBTO-0078	BOLD:AAG7268	KY947417	658bp	Universidade Federal de Mato Grosso do Sul	BNBTO078	Marciel Elio Rodrigues	Brazil	Mato Grosso do Sul	Bodoquena	Fazenda California	Corrego Nascente da Gruta	-20.7267	-56.8509
BNBTO-0079	Arthropoda	Insecta	Odonata	Anisoptera	Libellulidae	Sympetrinae	Erythrodiplax	Erythrodiplax umbrata		Marciel Elio Rodrigues Rodrigues	Female	Adult	BNBTO079-11	BNBTO-0079	BNBTO-0079	BOLD:AAG7268	KY947418	658bp	Universidade Federal de Mato Grosso do Sul	BNBTO079	Marciel Elio Rodrigues	Brazil	Mato Grosso do Sul	Bodoquena	Fazenda California	Corrego da Casa	-20.7141	-56.8678
BNBTO-0080	Arthropoda	Insecta	Odonata	Anisoptera	Libellulidae	Libellulinae	Orthemis	Orthemis discolor		Marciel Elio Rodrigues Rodrigues	Male	Adult	BNBTO080-11	BNBTO-0080	BNBTO-0080	BOLD:AAY7422	KY947419	658bp	Universidade Federal de Mato Grosso do Sul	BNBTO080	Marciel Elio Rodrigues	Brazil	Mato Grosso do Sul	Alto Caracol		Corrego da Laje	-21.6897	-56.9382
BNBTO-0081	Arthropoda	Insecta	Odonata	Anisoptera	Libellulidae	Libellulinae	Orthemis	Orthemis cultriformis		Marciel Elio Rodrigues Rodrigues	Male	Adult	BNBTO081-11	BNBTO-0081	BNBTO-0081	BOLD:AAY7423	KY947420	658bp	Universidade Federal de Mato Grosso do Sul	BNBTO081	Marciel Elio Rodrigues	Brazil	Mato Grosso do Sul	Alto Caracol		Corrego Morro do Cateto	-21.678	-56.9546
BNBTO-0082	Arthropoda	Insecta	Odonata	Anisoptera	Libellulidae	Libellulinae	Orthemis	Orthemis cultriformis		Marciel Elio Rodrigues Rodrigues	Male	Adult	BNBTO082-11	BNBTO-0082	BNBTO-0082	BOLD:AAY7423	KY947421	658bp	Universidade Federal de Mato Grosso do Sul	BNBTO082	Marciel Elio Rodrigues	Brazil	Mato Grosso do Sul	Alto Caracol		Corrego Morro do Cateto	-21.678	-56.9546
BNBTO-0083	Arthropoda	Insecta	Odonata	Anisoptera	Libellulidae	Libellulinae	Orthemis	Orthemis cultriformis		Marciel Elio Rodrigues Rodrigues	Male	Adult	BNBTO083-11	BNBTO-0083	BNBTO-0083	BOLD:AAY7423	KY947422	656bp	Universidade Federal de Mato Grosso do Sul	BNBTO083	Marciel Elio Rodrigues	Brazil	Mato Grosso do Sul	Alto Caracol		Corrego Morro do Cateto	-21.678	-56.9546
BNBTO-0084	Arthropoda	Insecta	Odonata	Anisoptera	Libellulidae	Libellulinae	Orthemis	Orthemis discolor		Marciel Elio Rodrigues Rodrigues	Male	Adult	BNBTO084-11	BNBTO-0084	BNBTO-0084	BOLD:AAY7422	KY947423	658bp	Universidade Federal de Mato Grosso do Sul	BNBTO084	Marciel Elio Rodrigues	Brazil	Mato Grosso do Sul	Bodoquena	Fazenda California	Corrego Nascente da Gruta	-20.7267	-56.8509
BNBTO-0085	Arthropoda	Insecta	Odonata	Anisoptera	Libellulidae	Sympetrinae	Erythrodiplax	Erythrodiplax fusca		Marciel Elio Rodrigues Rodrigues	Female	Adult	BNBTO085-11	BNBTO-0085	BNBTO-0085	BOLD:AAY5966	KY947424	658bp	Universidade Federal de Mato Grosso do Sul	BNBTO085	Marciel Elio Rodrigues	Brazil	Mato Grosso do Sul	Porto Murtinho		Corrego Cristalino	-21.9535	-57.5991
BNBTO-0088	Arthropoda	Insecta	Odonata	Anisoptera	Libellulidae	Trameinae	Pantala	Pantala flavescens		Marciel Elio Rodrigues Rodrigues	Male	Adult	BNBTO088-11	BNBTO-0088	BNBTO-0088	BOLD:AAH6890	KY947425	658bp	Universidade Federal de Mato Grosso do Sul	BNBTO088	Marciel Elio Rodrigues	Brazil	Mato Grosso do Sul	Bodoquena	Fazenda California	Corrego Nascente da Gruta	-20.7267	-56.8509
BNBTO-0092	Arthropoda	Insecta	Odonata	Zygoptera	Coenagrionidae	Argiinae	Argia	Argia smithiana		Marciel Elio Rodrigues Rodrigues	Male	Adult	BNBTO092-11	BNBTO-0092	BNBTO-0092	BOLD:AAY5925	KY947426	658bp	Universidade Federal de Mato Grosso do Sul	BNBTO092	Marciel Elio Rodrigues	Brazil	Mato Grosso do Sul	Alto Caracol		Corrego das Pedras	-21.6933	-56.9445
BNBTO-0093	Arthropoda	Insecta	Odonata	Zygoptera	Coenagrionidae	Argiinae	Argia	Argia smithiana		Marciel Elio Rodrigues Rodrigues	Male	Adult	BNBTO093-11	BNBTO-0093	BNBTO-0093	BOLD:AAY5925	KY947427	658bp	Universidade Federal de Mato Grosso do Sul	BNBTO093	Marciel Elio Rodrigues	Brazil	Mato Grosso do Sul	Bodoquena	Fazenda California	Corrego Nascente da Gruta	-20.7267	-56.8509
BNBTO-0094	Arthropoda	Insecta	Odonata	Zygoptera	Coenagrionidae	Argiinae	Argia	Argia reclusa		Marciel Elio Rodrigues Rodrigues	Male	Adult	BNBTO094-11	BNBTO-0094	BNBTO-0094	BOLD:AAY5926	KY947428	658bp	Universidade Federal de Mato Grosso do Sul	BNBTO094	Marciel Elio Rodrigues	Brazil	Mato Grosso do Sul	Bodoquena	Fazenda California	Corrego Oco do Sapo	-20.7	-56.8608
BNBTO-0095	Arthropoda	Insecta	Odonata	Zygoptera	Coenagrionidae	Argiinae	Argia	Argia reclusa		Marciel Elio Rodrigues Rodrigues	Male	Adult	BNBTO095-11	BNBTO-0095	BNBTO-0095	BOLD:AAY5926	KY947429	658bp	Universidade Federal de Mato Grosso do Sul	BNBTO095	Marciel Elio Rodrigues	Brazil	Mato Grosso do Sul	Alto Caracol		Corrego da Laje	-21.6897	-56.9382
BNBTO-0097	Arthropoda	Insecta	Odonata	Zygoptera	Coenagrionidae	Argiinae	Argia	Argia reclusa		Marciel Elio Rodrigues Rodrigues	Female	Adult	BNBTO097-11	BNBTO-0097	BNBTO-0097	BOLD:AAY5926	KY947430	658bp	Universidade Federal de Mato Grosso do Sul	BNBTO097	Marciel Elio Rodrigues	Brazil	Mato Grosso do Sul	Alto Caracol		Rio Divisa	-21.7125	-56.8377
BNBTO-0098	Arthropoda	Insecta	Odonata	Zygoptera	Coenagrionidae	Argiinae	Argia	Argia reclusa		Marciel Elio Rodrigues Rodrigues	Male	Adult	BNBTO098-11	BNBTO-0098	BNBTO-0098	BOLD:AAY5926	KY947431	658bp	Universidade Federal de Mato Grosso do Sul	BNBTO098	Marciel Elio Rodrigues	Brazil	Mato Grosso do Sul	Bela Vista		Corrego Feio	-21.6805	-56.7643
BNBTO-0106	Arthropoda	Insecta	Odonata	Zygoptera	Coenagrionidae	Argiinae	Argia	Argia tamoyo		Marciel Elio Rodrigues Rodrigues	Male	Adult	BNBTO106-11	BNBTO-0106	BNBTO-0106	BOLD:AAY5928	KY947432	658bp	Universidade Federal de Mato Grosso do Sul	BNBTO106	Marciel Elio Rodrigues	Brazil	Mato Grosso do Sul	Porto Murtinho		Corrego Cristalino	-21.9535	-57.5991
BNBTO-0107	Arthropoda	Insecta	Odonata	Zygoptera	Coenagrionidae	Argiinae	Argia	Argia tamoyo		Marciel Elio Rodrigues Rodrigues	Male	Adult	BNBTO107-11	BNBTO-0107	BNBTO-0107	BOLD:AAY5928	KY947433	658bp	Universidade Federal de Mato Grosso do Sul	BNBTO107	Marciel Elio Rodrigues	Brazil	Mato Grosso do Sul	Alto Caracol		Corrego da Laje	-21.6897	-56.9382
BNBTO-0108	Arthropoda	Insecta	Odonata	Zygoptera	Coenagrionidae	Argiinae	Argia	Argia tamoyo		Marciel Elio Rodrigues Rodrigues	Male	Adult	BNBTO108-11	BNBTO-0108	BNBTO-0108	BOLD:AAY5928	KY947434	658bp	Universidade Federal de Mato Grosso do Sul	BNBTO108	Marciel Elio Rodrigues	Brazil	Mato Grosso do Sul	Porto Murtinho		Corrego Cristalino	-21.9535	-57.5991
BNBTO-0109	Arthropoda	Insecta	Odonata	Zygoptera	Coenagrionidae	Argiinae	Argia	Argia tamoyo		Marciel Elio Rodrigues Rodrigues	Male	Adult	BNBTO109-11	BNBTO-0109	BNBTO-0109	BOLD:AAY5928	KY947435	658bp	Universidade Federal de Mato Grosso do Sul	BNBTO109	Marciel Elio Rodrigues	Brazil	Mato Grosso do Sul	Alto Caracol		Corrego Coqueiro	-21.6941	-56.9495
BNBTO-0111	Arthropoda	Insecta	Odonata	Zygoptera	Coenagrionidae	Argiinae	Argia	Argia botacudo		Marciel Elio Rodrigues Rodrigues	Male	Adult	BNBTO111-11	BNBTO-0111	BNBTO-0111	BOLD:AAY5928	KY947436	658bp	Universidade Federal de Mato Grosso do Sul	BNBTO111	Marciel Elio Rodrigues	Brazil	Mato Grosso do Sul	Alto Caracol		Corrego Sujo	-21.6554	-56.9704
BNBTO-0116	Arthropoda	Insecta	Odonata	Zygoptera	Coenagrionidae	Ischnurinae	Acanthagrion	Acanthagrion cuyabae		Marciel Elio Rodrigues Rodrigues	Male	Adult	BNBTO116-11	BNBTO-0116	BNBTO-0116	BOLD:AAY7620	KY947437	658bp	Universidade Federal de Mato Grosso do Sul	BNBTO116	Marciel Elio Rodrigues	Brazil	Mato Grosso do Sul	Alto Caracol		Corrego Sacuri	-21.6352	-56.9338
BNBTO-0117	Arthropoda	Insecta	Odonata	Zygoptera	Coenagrionidae	Ischnurinae	Acanthagrion	Acanthagrion cuyabae		Marciel Elio Rodrigues Rodrigues	Male	Adult	BNBTO117-11	BNBTO-0117	BNBTO-0117	BOLD:AAY7620	KY947438	658bp	Universidade Federal de Mato Grosso do Sul	BNBTO117	Marciel Elio Rodrigues	Brazil	Mato Grosso do Sul	Porto Murtinho		Corrego Cristalino	-21.9535	-57.5991
BNBTO-0118	Arthropoda	Insecta	Odonata	Zygoptera	Coenagrionidae	Ischnurinae	Acanthagrion	Acanthagrion cuyabae		Marciel Elio Rodrigues Rodrigues	Male	Adult	BNBTO118-11	BNBTO-0118	BNBTO-0118	BOLD:AAY7620	KY947439	658bp	Universidade Federal de Mato Grosso do Sul	BNBTO118	Marciel Elio Rodrigues	Brazil	Mato Grosso do Sul	Porto Murtinho		Corrego Pão de Açucar	-21.4572	-57.8989
BNBTO-0119	Arthropoda	Insecta	Odonata	Zygoptera	Coenagrionidae	Ischnurinae	Acanthagrion	Acanthagrion aepiolum		Marciel Elio Rodrigues Rodrigues	Male	Adult	BNBTO119-11	BNBTO-0119	BNBTO-0119	BOLD:ABX9825	KY947440	652bp	Universidade Federal de Mato Grosso do Sul	BNBTO119	Marciel Elio Rodrigues	Brazil	Mato Grosso do Sul	Porto Murtinho		Corrego APA	-22.1702	-57.5183
BNBTO-0124	Arthropoda	Insecta	Odonata	Zygoptera	Coenagrionidae	Ischnurinae	Acanthagrion	Acanthagrion aepiolum		Marciel Elio Rodrigues Rodrigues	Male	Adult	BNBTO124-11	BNBTO-0124	BNBTO-0124	BOLD:ABX9825	KY947441	651bp	Universidade Federal de Mato Grosso do Sul	BNBTO124	Marciel Elio Rodrigues	Brazil	Mato Grosso do Sul	Porto Murtinho		Corrego APA	-22.1702	-57.5183
BNBTO-0125	Arthropoda	Insecta	Odonata	Anisoptera	Libellulidae	Palpopleurinae	Diastatops	Diastatops obscura		Marciel Elio Rodrigues Rodrigues	Male	Adult	BNBTO125-11	BNBTO-0125	BNBTO-0125	BOLD:AAY5948	KY947442	658bp	Universidade Federal de Mato Grosso do Sul	BNBTO125	Marciel Elio Rodrigues	Brazil	Mato Grosso do Sul	Alto Caracol	Fazenda Italia	Corrego da Volta	-21.6577	-56.9676
BNBTO-0127	Arthropoda	Insecta	Odonata	Zygoptera	Heteragrionidae		Heteragrion	Heteragrion triangulare		Marciel Elio Rodrigues Rodrigues	Male	Adult	BNBTO127-11	BNBTO-0127	BNBTO-0127	BOLD:AAY6230	KY947443	658bp	Universidade Federal de Mato Grosso do Sul	BNBTO127	Marciel Elio Rodrigues	Brazil	Parana	Cascavel	Distrito Juvinopolis	Rio das Antas	-25.2607	-53.3653
BNBTO-0128	Arthropoda	Insecta	Odonata	Zygoptera	Heteragrionidae		Heteragrion	Heteragrion triangulare		Marciel Elio Rodrigues Rodrigues	Male	Adult	BNBTO128-11	BNBTO-0128	BNBTO-0128	BOLD:AAY6230	KY947444	658bp	Universidade Federal de Mato Grosso do Sul	BNBTO128	Marciel Elio Rodrigues	Brazil	Parana	Cascavel	Distrito Juvinopolis	Rio das Antas	-25.2607	-53.3653
BNBTO-0129	Arthropoda	Insecta	Odonata	Zygoptera	Heteragrionidae		Heteragrion	Heteragrion triangulare		Marciel Elio Rodrigues Rodrigues	Male	Adult	BNBTO129-11	BNBTO-0129	BNBTO-0129	BOLD:AAY6230	KY947445	658bp	Universidade Federal de Mato Grosso do Sul	BNBTO129	Marciel Elio Rodrigues	Brazil	Parana	Cascavel	Distrito Juvinopolis	Rio das Antas	-25.2607	-53.3653
BNBTO-0132	Arthropoda	Insecta	Odonata	Zygoptera	Coenagrionidae	Ischnurinae	Acanthagrion	Acanthagrion cuyabae		Marciel Elio Rodrigues Rodrigues	Male	Adult	BNBTO132-11	BNBTO-0132	BNBTO-0132	BOLD:AAY7620	KY947446	658bp	Universidade Federal de Mato Grosso do Sul	BNBTO132	Marciel Elio Rodrigues	Brazil	Mato Grosso do Sul	Porto Murtinho		Corrego Jango Fundo	-22.0824	-57.5785
BNBTO-0133	Arthropoda	Insecta	Odonata	Zygoptera	Coenagrionidae	Ischnurinae	Acanthagrion	Acanthagrion cuyabae		Marciel Elio Rodrigues Rodrigues	Male	Adult	BNBTO133-11	BNBTO-0133	BNBTO-0133	BOLD:AAY7620	KY947447	658bp	Universidade Federal de Mato Grosso do Sul	BNBTO133	Marciel Elio Rodrigues	Brazil	Mato Grosso do Sul	Porto Murtinho			-22.1536	-57.5435
BNBTO-0134	Arthropoda	Insecta	Odonata	Zygoptera	Coenagrionidae	Ischnurinae	Argentagrion	Argentagrion ambiguum		Marciel Elio Rodrigues Rodrigues	Male	Adult	BNBTO134-11	BNBTO-0134	BNBTO-0134	BOLD:AAY5710	KY947448	658bp	Universidade Federal de Mato Grosso do Sul	BNBTO134	Marciel Elio Rodrigues	Brazil	Mato Grosso do Sul	Porto Murtinho			-22.1536	-57.5435
BNBTO-0135	Arthropoda	Insecta	Odonata	Zygoptera	Coenagrionidae	Pseudagrioninae	Aeolagrion	Aeolagrion dorsale		Marciel Elio Rodrigues Rodrigues	Male	Adult	BNBTO135-11	BNBTO-0135	BNBTO-0135	BOLD:AAY7616	KY947449	658bp	Universidade Federal de Mato Grosso do Sul	BNBTO135	Marciel Elio Rodrigues	Brazil	Mato Grosso do Sul	Porto Murtinho			-22.1536	-57.5435
BNBTO-0136	Arthropoda	Insecta	Odonata	Zygoptera	Coenagrionidae	Pseudagrioninae	Aeolagrion	Aeolagrion dorsale		Marciel Elio Rodrigues Rodrigues	Male	Adult	BNBTO136-11	BNBTO-0136	BNBTO-0136	BOLD:AAY7616	KY947450	658bp	Universidade Federal de Mato Grosso do Sul	BNBTO136	Marciel Elio Rodrigues	Brazil	Mato Grosso do Sul	Porto Murtinho			-22.1536	-57.5435
BNBTO-0138	Arthropoda	Insecta	Odonata	Zygoptera	Coenagrionidae	Pseudagrioninae	Telebasis	Telebasis willinki		Marciel Elio Rodrigues Rodrigues	Female	Adult	BNBTO138-11	BNBTO-0138	BNBTO-0138	BOLD:AAY7454	KY947451	658bp	Universidade Federal de Mato Grosso do Sul	BNBTO138	Marciel Elio Rodrigues	Brazil	Mato Grosso do Sul	Porto Murtinho			-22.1536	-57.5435
BNBTO-0139	Arthropoda	Insecta	Odonata	Zygoptera	Coenagrionidae	Pseudagrioninae	Telebasis	Telebasis willinki		Marciel Elio Rodrigues Rodrigues	Female	Adult	BNBTO139-11	BNBTO-0139	BNBTO-0139	BOLD:AAY7454	KY947452	658bp	Universidade Federal de Mato Grosso do Sul	BNBTO139	Marciel Elio Rodrigues	Brazil	Mato Grosso do Sul	Porto Murtinho			-22.1536	-57.5435
BNBTO-0140	Arthropoda	Insecta	Odonata	Zygoptera	Coenagrionidae	Pseudagrioninae	Telebasis	Telebasis willinki		Marciel Elio Rodrigues Rodrigues	Male	Adult	BNBTO140-11	BNBTO-0140	BNBTO-0140	BOLD:AAY7454	KY947453	656bp	Universidade Federal de Mato Grosso do Sul	BNBTO140	Marciel Elio Rodrigues	Brazil	Mato Grosso do Sul	Porto Murtinho			-22.1536	-57.5435
BNBTO-0142	Arthropoda	Insecta	Odonata	Zygoptera	Coenagrionidae	Pseudagrioninae	Telebasis	Telebasis willinki		Marciel Elio Rodrigues Rodrigues	Male	Adult	BNBTO142-11	BNBTO-0142	BNBTO-0142	BOLD:AAY7454	KY947454	658bp	Universidade Federal de Mato Grosso do Sul	BNBTO142	Marciel Elio Rodrigues	Brazil	Mato Grosso do Sul	Porto Murtinho			-22.1536	-57.5435
BNBTO-0144	Arthropoda	Insecta	Odonata	Anisoptera	Libellulidae	Brachydiplacinae	Micrathyria	Micrathyria ocellata	Micrathyria ocellata dentiens	Marciel Elio Rodrigues Rodrigues	Female	Adult	BNBTO144-11	BNBTO-0144	BNBTO-0144	BOLD:AAY5968	KY947455	658bp	Universidade Federal de Mato Grosso do Sul	BNBTO144	Marciel Elio Rodrigues	Brazil	Mato Grosso do Sul	Porto Murtinho			-22.1536	-57.5435
BNBTO-0145	Arthropoda	Insecta	Odonata	Anisoptera	Libellulidae	Sympetrinae	Erythrodiplax	Erythrodiplax fusca		Marciel Elio Rodrigues Rodrigues	Male	Adult	BNBTO145-11	BNBTO-0145	BNBTO-0145	BOLD:AAY5966	KY947456	658bp	Universidade Federal de Mato Grosso do Sul	BNBTO145	Marciel Elio Rodrigues	Brazil	Mato Grosso do Sul	Porto Murtinho			-22.1536	-57.5435
BNBTO-0149	Arthropoda	Insecta	Odonata	Anisoptera	Libellulidae	Brachydiplacinae	Micrathyria	Micrathyria ocellata	Micrathyria ocellata dentiens	Marciel Elio Rodrigues Rodrigues	Male	Adult	BNBTO149-11	BNBTO-0149	BNBTO-0149	BOLD:AAY5968	KY947457	658bp	Universidade Federal de Mato Grosso do Sul	BNBTO149	Marciel Elio Rodrigues	Brazil	Mato Grosso do Sul	Porto Murtinho			-22.1536	-57.5435
BNBTO-0156	Arthropoda	Insecta	Odonata	Anisoptera	Libellulidae	Sympetrinae	Erythemis	Erythemis vesiculosa		Marciel Elio Rodrigues Rodrigues	Male	Adult	BNBTO156-11	BNBTO-0156	BNBTO-0156	BOLD:AAY5962	KY947458	658bp	Universidade Federal de Mato Grosso do Sul	BNBTO156	Marciel Elio Rodrigues	Brazil	Mato Grosso do Sul	Porto Murtinho			-22.1536	-57.5435
BNBTO-0157	Arthropoda	Insecta	Odonata	Anisoptera	Libellulidae	Brachydiplacinae	Nephepeltia	Nephepeltia aequisetis		Marciel Elio Rodrigues Rodrigues	Male	Adult	BNBTO157-11	BNBTO-0157	BNBTO-0157	BOLD:AAY6185	KY947459	658bp	Universidade Federal de Mato Grosso do Sul	BNBTO157	Marciel Elio Rodrigues	Brazil	Mato Grosso do Sul	Porto Murtinho			-22.1536	-57.5435
BNBTO-0158	Arthropoda	Insecta	Odonata	Anisoptera	Libellulidae	Libellulinae	Orthemis	Orthemis discolor		Marciel Elio Rodrigues Rodrigues	Female	Adult	BNBTO158-11	BNBTO-0158	BNBTO-0158	BOLD:AAY7422	KY947460	658bp	Universidade Federal de Mato Grosso do Sul	BNBTO158	Marciel Elio Rodrigues	Brazil	Mato Grosso do Sul	Porto Murtinho			-22.1536	-57.5435
BNBTO-0168	Arthropoda	Insecta	Odonata	Anisoptera	Libellulidae	Trameinae	Tramea	Tramea abdominalis		Marciel Elio Rodrigues Rodrigues	Not determinated	Larvae	BNBTO168-11	BNBTO-0168	BNBTO-0168	BOLD:AAY5969	KY947461	658bp	Universidade Federal de Mato Grosso do Sul	BNBTO168	Marciel Elio Rodrigues	Brazil	Mato Grosso do Sul	Porto Murtinho			-22.1536	-57.5435
BNBTO-0169	Arthropoda	Insecta	Odonata	Anisoptera	Libellulidae	Trameinae	Pantala	Pantala flavescens		Marciel Elio Rodrigues Rodrigues	Not determinated	Larvae	BNBTO169-11	BNBTO-0169	BNBTO-0169	BOLD:AAH6890	KY947462	658bp	Universidade Federal de Mato Grosso do Sul	BNBTO169	Marciel Elio Rodrigues	Brazil	Mato Grosso do Sul	Porto Murtinho			-22.1536	-57.5435
BNBTO-0170	Arthropoda	Insecta	Odonata	Anisoptera	Libellulidae	Trameinae	Pantala	Pantala flavescens		Marciel Elio Rodrigues Rodrigues	Not determinated	Larvae	BNBTO170-11	BNBTO-0170	BNBTO-0170	BOLD:AAH6890	KY947463	658bp	Universidade Federal de Mato Grosso do Sul	BNBTO170	Marciel Elio Rodrigues	Brazil	Mato Grosso do Sul	Porto Murtinho			-22.1536	-57.5435
BNBTO-0179	Arthropoda	Insecta	Odonata	Zygoptera	Calopterygidae	Calopteryginae	Mnesarete	Mnesarete smaragdina		Marciel Elio Rodrigues Rodrigues	Male	Adult	BNBTO179-11	BNBTO-0179	BNBTO-0179	BOLD:AAY6023	KY947464	658bp	Universidade Federal de Mato Grosso do Sul	BNBTO179	Marciel Elio Rodrigues	Brazil	Parana	Cascavel	Distrito Juvinopolis	Rio das Antas	-25.2607	-53.3653
BNBTO-0180	Arthropoda	Insecta	Odonata	Zygoptera	Coenagrionidae	Argiinae	Argia	Argia chapadae		Marciel Elio Rodrigues Rodrigues	Male	Adult	BNBTO180-11	BNBTO-0180	BNBTO-0180	BOLD:AAY5929	KY947465	656bp	Universidade Federal de Mato Grosso do Sul	BNBTO180	Marciel Elio Rodrigues	Brazil	Parana	Cascavel	Distrito Juvinopolis	Rio das Antas	-25.2607	-53.3653
BNBTO-0181	Arthropoda	Insecta	Odonata	Zygoptera	Coenagrionidae	Ischnurinae	Oxyagrion	Oxyagrion terminale		Marciel Elio Rodrigues Rodrigues	Male	Adult	BNBTO181-11	BNBTO-0181	BNBTO-0181	BOLD:AAY6021	KY947466	658bp	Universidade Federal de Mato Grosso do Sul	BNBTO181	Marciel Elio Rodrigues	Brazil	Parana	Cascavel	Distrito Juvinopolis	Rio das Antas	-25.2607	-53.3653
BNBTO-0182	Arthropoda	Insecta	Odonata	Zygoptera	Coenagrionidae	Ischnurinae	Oxyagrion	Oxyagrion terminale		Marciel Elio Rodrigues Rodrigues	Female	Adult	BNBTO182-11	BNBTO-0182	BNBTO-0182	BOLD:AAY6021	KY947467	658bp	Universidade Federal de Mato Grosso do Sul	BNBTO182	Marciel Elio Rodrigues	Brazil	Parana	Cascavel	Distrito Juvinopolis	Rio das Antas	-25.2607	-53.3653
BNBTO-0183	Arthropoda	Insecta	Odonata	Zygoptera	Calopterygidae	Hetaerininae	Hetaerina	Hetaerina rosea		Marciel Elio Rodrigues Rodrigues	Male	Adult	BNBTO183-11	BNBTO-0183	BNBTO-0183	BOLD:AAY5702	KY947468	658bp	Universidade Federal de Mato Grosso do Sul	BNBTO183	Marciel Elio Rodrigues	Brazil	Mato Grosso do Sul	Porto Murtinho		Corrego Jango Fundo	-22.0824	-57.5785
BNBTO-0184	Arthropoda	Insecta	Odonata	Zygoptera	Calopterygidae	Hetaerininae	Hetaerina	Hetaerina rosea		Marciel Elio Rodrigues Rodrigues	Female	Adult	BNBTO184-11	BNBTO-0184	BNBTO-0184	BOLD:AAY5702	KY947469	658bp	Universidade Federal de Mato Grosso do Sul	BNBTO184	Marciel Elio Rodrigues	Brazil	Mato Grosso do Sul	Porto Murtinho		Corrego Jango Fundo	-22.0824	-57.5785
BNBTO-0185	Arthropoda	Insecta	Odonata	Anisoptera	Libellulidae	Sympetrinae	Erythrodiplax	Erythrodiplax paraguayensis		Marciel Elio Rodrigues Rodrigues	Male	Adult	BNBTO185-11	BNBTO-0185	BNBTO-0185	BOLD:AAY5970	KY947470	658bp	Universidade Federal de Mato Grosso do Sul	BNBTO185	Marciel Elio Rodrigues	Brazil	Mato Grosso do Sul	Porto Murtinho			-22.1536	-57.5435
BNBTO-0186	Arthropoda	Insecta	Odonata	Anisoptera	Libellulidae	Sympetrinae	Erythrodiplax	Erythrodiplax paraguayensis		Marciel Elio Rodrigues Rodrigues	Male	Adult	BNBTO186-11	BNBTO-0186	BNBTO-0186	BOLD:AAY5970	KY947471	658bp	Universidade Federal de Mato Grosso do Sul	BNBTO186	Marciel Elio Rodrigues	Brazil	Mato Grosso do Sul	Porto Murtinho			-22.1536	-57.5435
BNBTO-0187	Arthropoda	Insecta	Odonata	Anisoptera	Libellulidae	Sympetrinae	Erythrodiplax	Erythrodiplax paraguayensis		Marciel Elio Rodrigues Rodrigues	Male	Adult	BNBTO187-11	BNBTO-0187	BNBTO-0187	BOLD:AAY5970	KY947472	658bp	Universidade Federal de Mato Grosso do Sul	BNBTO187	Marciel Elio Rodrigues	Brazil	Mato Grosso do Sul	Porto Murtinho			-22.1536	-57.5435
BNBTO-0188	Arthropoda	Insecta	Odonata	Anisoptera	Libellulidae	Sympetrinae	Erythrodiplax	Erythrodiplax paraguayensis		Marciel Elio Rodrigues Rodrigues	Male	Adult	BNBTO188-11	BNBTO-0188	BNBTO-0188	BOLD:AAY5970	KY947473	658bp	Universidade Federal de Mato Grosso do Sul	BNBTO188	Marciel Elio Rodrigues	Brazil	Mato Grosso do Sul	Porto Murtinho			-22.1536	-57.5435
BNBTO-0189	Arthropoda	Insecta	Odonata	Anisoptera	Libellulidae	Sympetrinae	Erythrodiplax	Erythrodiplax paraguayensis		Marciel Elio Rodrigues Rodrigues	Female	Adult	BNBTO189-11	BNBTO-0189	BNBTO-0189	BOLD:AAY5970	KY947474	658bp	Universidade Federal de Mato Grosso do Sul	BNBTO189	Marciel Elio Rodrigues	Brazil	Mato Grosso do Sul	Porto Murtinho			-22.1536	-57.5435
BNBTO-0196	Arthropoda	Insecta	Odonata	Anisoptera	Libellulidae	Brachydiplacinae	Micrathyria	Micrathyria ocellata	Micrathyria ocellata dentiens	Marciel Elio Rodrigues Rodrigues	Male	Adult	BNBTO196-12	BNBTO-0196	BNBTO-0196	BOLD:AAY5968	KY947475	658bp	Universidade Federal de Mato Grosso do Sul	BNBTO196	Marciel Elio Rodrigues	Brazil	Mato Grosso do Sul	Porto Murtinho	Faz. Retiro Conceicao		-21.6981	-57.7586
BNBTO-0201	Arthropoda	Insecta	Odonata	Anisoptera	Libellulidae	Libellulinae	Orthemis	Orthemis cultriformis		Marciel Elio Rodrigues Rodrigues	Male	Adult	BNBTO201-12	BNBTO-0201	BNBTO-0201	BOLD:AAY7423	KY947476	657bp	Universidade Federal de Mato Grosso do Sul	BNBTO201	Marciel Elio Rodrigues	Brazil	Mato Grosso do Sul	Bonito		Corr. Cabana	-21.1706	-56.4414
BNBTO-0202	Arthropoda	Insecta	Odonata	Anisoptera	Libellulidae	Libellulinae	Orthemis	Orthemis cultriformis		Marciel Elio Rodrigues Rodrigues	Male	Adult	BNBTO202-12	BNBTO-0202	BNBTO-0202	BOLD:AAY7423	KY947477	658bp	Universidade Federal de Mato Grosso do Sul	BNBTO202	Marciel Elio Rodrigues	Brazil	Mato Grosso do Sul	Bonito		Corr. Cabana	-21.1706	-56.4414
BNBTO-0204	Arthropoda	Insecta	Odonata	Anisoptera	Libellulidae	Sympetrinae	Erythemis	Erythemis carmelita		Marciel Elio Rodrigues Rodrigues	Male	Adult	BNBTO204-12	BNBTO-0204	BNBTO-0204	BOLD:ACA0824	KY947478	658bp	Universidade Federal de Mato Grosso do Sul	BNBTO204	Marciel Elio Rodrigues	Brazil	Mato Grosso do Sul	Porto Murtinho	Faz. Retiro Conceicao		-21.6981	-57.7586
BNBTO-0205	Arthropoda	Insecta	Odonata	Anisoptera	Libellulidae	Sympetrinae	Erythemis	Erythemis carmelita		Marciel Elio Rodrigues Rodrigues	Male	Adult	BNBTO205-12	BNBTO-0205	BNBTO-0205	BOLD:ACA0824	KY947479	658bp	Universidade Federal de Mato Grosso do Sul	BNBTO205	Marciel Elio Rodrigues	Brazil	Mato Grosso do Sul	Porto Murtinho	Faz. Retiro Conceicao		-21.6981	-57.7586
BNBTO-0206	Arthropoda	Insecta	Odonata	Anisoptera	Libellulidae	Sympetrinae	Erythemis	Erythemis vesiculosa		Marciel Elio Rodrigues Rodrigues	Male	Adult	BNBTO206-12	BNBTO-0206	BNBTO-0206	BOLD:AAY5962	KY947480	658bp	Universidade Federal de Mato Grosso do Sul	BNBTO206	Marciel Elio Rodrigues	Brazil	Mato Grosso do Sul	Porto Murtinho	Faz. Retiro Conceicao		-21.6981	-57.7586
BNBTO-0309	Arthropoda	Insecta	Odonata	Anisoptera	Libellulidae	Trameinae	Pantala	Pantala flavescens		Marciel Elio Rodrigues Rodrigues	Male	Adult	BNBTO309-12	BNBTO-0309	BNBTO-0309	BOLD:AAH6890	KY947481	658bp	Universidade Federal de Mato Grosso do Sul	BNBTO309	Marciel Elio Rodrigues	Brazil	Mato Grosso do Sul	Jardim			-21.433	-56.442
BNBTO-0312	Arthropoda	Insecta	Odonata	Anisoptera	Libellulidae	Libellulinae	Elasmothemis	Elasmothemis cannacrioides		Marciel Elio Rodrigues Rodrigues	Male	Adult	BNBTO312-12	BNBTO-0312	BNBTO-0312	BOLD:AAY7421	KY947482	658bp	Universidade Federal de Mato Grosso do Sul	BNBTO312	Marciel Elio Rodrigues	Brazil	Mato Grosso do Sul	Bela Vista		Corrego Feio	-21.6805	-56.7643
BNBTO-0314	Arthropoda	Insecta	Odonata	Anisoptera	Libellulidae	Sympetrinae	Erythemis	Erythemis peruviana		Marciel Elio Rodrigues Rodrigues	Female	Adult	BNBTO314-12	BNBTO-0314	BNBTO-0314	BOLD:ACA0824	KY947483	658bp	Universidade Federal de Mato Grosso do Sul	BNBTO314	Marciel Elio Rodrigues	Brazil	Mato Grosso do Sul	Porto Murtinho	Faz. Retiro Conceicao		-21.6981	-57.7586
BNBTO-0318	Arthropoda	Insecta	Odonata	Anisoptera	Aeshnidae	Aeshninae	Gynacantha	Gynacantha sp.		Marciel Elio Rodrigues Rodrigues	Female	Adult	BNBTO318-12	BNBTO-0318	BNBTO-0318	BOLD:ACA3440	KY947484	658bp	Universidade Federal de Mato Grosso do Sul	BNBTO318	Marciel Elio Rodrigues	Brazil	Mato Grosso do Sul	Porto Murtinho	Faz. Retiro Conceicao		-21.6981	-57.7586
BNBTO-0332	Arthropoda	Insecta	Odonata	Anisoptera	Libellulidae	Trithemistinae	Dythemis	Dythemis multipunctata		Marciel Elio Rodrigues Rodrigues	Female	Adult	BNBTO332-12	BNBTO-0332	BNBTO-0332	BOLD:AAY5938	KY947485	658bp	Universidade Federal de Mato Grosso do Sul	BNBTO332	Marciel Elio Rodrigues	Brazil	Mato Grosso do Sul	Bonito		Corrego Cabana	-21.1706	-56.4414
BNBTO-0380	Arthropoda	Insecta	Odonata	Anisoptera	Libellulidae	Trithemistinae	Dythemis	Dythemis multipunctata		Marciel Elio Rodrigues Rodrigues	Female	Adult	BNBTO380-12	BNBTO-0380	BNBTO-0380	BOLD:AAY5938	KY947486	658bp	Universidade Federal de Mato Grosso do Sul	BNBTO380	Marciel Elio Rodrigues	Brazil	Mato Grosso do Sul	Bodoquena		Corrego Oco do Sapo	-20.7	-56.8608
